# Supplementary material for: PD-L1+ CTCs Are Associated with Adverse Pathological Features and Unfavorable Prognosis in Bladder Cancer
Source: Diagnostics (Basel). 2026 Jun 9;16(12):1776. doi: 10.3390/diagnostics16121776 (PMC13298106; doi:10.3390/diagnostics16121776)
Supplement: Supplementary file 1 [file diagnostics-16-01776-s001.zip]

Archive with 1 entries (1 files):
- diagnostics-4205356-supplementary.pdf
